# Supplementary material for: The bHLH Transcription Factor Hand Regulates the Expression of Genes Critical to Heart and Muscle Function in Drosophila melanogaster
Source: PLoS One. 2015 Aug 7;10(8):e0134204. doi: 10.1371/journal.pone.0134204 (PMC4529270; doi:10.1371/journal.pone.0134204)
Supplement: S1 Table — Analysis of the microarray data yielded 545 genes exhibiting an altered expression in hand 173 hearts, with 385 genes being downregulated in the mutant and 160 genes displaying an increased expression in the same line, compared to wild type. Classification of the corresponding protein products into functional groups was done manually utilizing data from NCBI (http://www.ncbi.nlm.nih.gov/) and Flybase (http://flybase.org/). Factors with yet unknown physiological functions are allocated to the category “assorted other”. (XLSX) [file pone.0134204.s002.xlsx]

## Sheet: Tabelle1
functional category	gene	name	expression in hand173
transcriptional regulation	CG1705	methoprene-tolerant	down
transcriptional regulation	CG2161	Regena	up
transcriptional regulation	CG2503	antimeros	up
transcriptional regulation	CG2682	d4	up
transcriptional regulation	CG2819	pvuII-PstI homology 13	down
transcriptional regulation	CG2939	sloppy paired 2	up
transcriptional regulation	CG2988	empty spiracles	up
transcriptional regulation	CG3312	RNA-binding protein 4F	down
transcriptional regulation	CG3411	blistered	down
transcriptional regulation	CG3561	DEAD box protein 21E2	down
transcriptional regulation	CG3654	jumonji, AT rich interactive domain 2	down
transcriptional regulation	CG3780	spliceosomal protein on the X	up
transcriptional regulation	CG3838	-	up
transcriptional regulation	CG3891	nuclear factor Y-box A	down
transcriptional regulation	CG3924	chip	down
transcriptional regulation	CG3941	pita	down
transcriptional regulation	CG4103	lethal (2) 35Bc	down
transcriptional regulation	CG4184	mediator complex subunit 15	down
transcriptional regulation	CG4220	elbow B	down
transcriptional regulation	CG4654	DP transcription factor	down
transcriptional regulation	CG4858	-	down
transcriptional regulation	CG4900	iron regulatory protein 1A	down
transcriptional regulation	CG4938	seryl-tRNA synthetase	down
transcriptional regulation	CG4976	Mes-4	down
transcriptional regulation	CG5034	GATAd	up
transcriptional regulation	CG5067	capicua	down
transcriptional regulation	CG5202	escl	down
transcriptional regulation	CG5580	scribbler	up
transcriptional regulation	CG5654	ypsilon schachtel	down
transcriptional regulation	CG5690	Centrobin	up
transcriptional regulation	CG5874	negative elongation factor A	down
transcriptional regulation	CG6093	abnormal oocyte	up
transcriptional regulation	CG6096	enhancer of split m5, helix-loop-helix	up
transcriptional regulation	CG6187	rluA-2	down
transcriptional regulation	CG6348	rough	down
transcriptional regulation	CG6570	ladybird late	up
transcriptional regulation	CG7035	cap binding protein 80	down
transcriptional regulation	CG7246	-	down
transcriptional regulation	CG7292	rrp6	down
transcriptional regulation	CG7439	argonaute 2	up
transcriptional regulation	CG7544	-	up
transcriptional regulation	CG7597	cyclin-dependent kinase 12	down
transcriptional regulation	CG7614	mat1	down
transcriptional regulation	CG7999	mediator complex subunit 24	down
transcriptional regulation	CG8368	-	up
transcriptional regulation	CG8580	akirin	down
transcriptional regulation	CG8625	imitation SWI	up
transcriptional regulation	CG8920	-	down
transcriptional regulation	CG9102	bab2	down
transcriptional regulation	CG9745	D1 chromosomal protein	down
transcriptional regulation	CG9755	CG9755	up
transcriptional regulation	CG10209	-	down
transcriptional regulation	CG10281	transcription factor IIFalpha	down
transcriptional regulation	CG10618	CHKov1	down
transcriptional regulation	CG10654	-	up
transcriptional regulation	CG10669	-	down
transcriptional regulation	CG11153	sox102F	down
transcriptional regulation	CG11180	-	down
transcriptional regulation	CG11375	polybromo	up
transcriptional regulation	CG11902	-	down
transcriptional regulation	CG11921	forkhead domain 96Ca	down
transcriptional regulation	CG11922	forkhead domain 96Cb	down
transcriptional regulation	CG12287	POU domain protein 2	up
transcriptional regulation	CG13598	six-banded	down
transcriptional regulation	CG14029	vrille	down
transcriptional regulation	CG16901	squid	down
transcriptional regulation	CG17117	homothorax	up
transcriptional regulation	CG15747	-	down
transcriptional regulation	CG17802	-	up
transcriptional regulation	CG30149	rigor mortis	down
transcriptional regulation	CG31531	-	up
transcriptional regulation	CG31632	senseless-2	up
transcriptional regulation	CG31700	-	down
transcriptional regulation	CG32346	enhancer of bithorax	up
transcriptional regulation	CG32708	-	up
transcriptional regulation	CG33213	-	down
transcriptional regulation	CG33256	limpet	down
transcriptional regulation	CG41130	mitf	down
transcriptional regulation	CG42303	snurportin	up
metabolism	CG1827	-	down
metabolism	CG2054	chitinase 2	down
metabolism	CG2336	-	down
metabolism	CG2543	-	up
metabolism	CG2830	heat shock protein 60 related	down
metabolism	CG3044	cht11	up
metabolism	CG3214	NADH dehydrogenase (ubiquinone) B17.2 subunit	up
metabolism	CG3264	-	down
metabolism	CG3523	-	down
metabolism	CG3567	cyp6u1	down
metabolism	CG3669	-	down
metabolism	CG3705	astray	down
metabolism	CG3714	-	down
metabolism	CG3803	-	down
metabolism	CG4036	-	up
metabolism	CG4090	mucin related 89F	down
metabolism	CG4233	glutamate oxaloacetate transaminase 2	up
metabolism	CG4414	ugt58Fa	down
metabolism	CG4716	-	down
metabolism	CG4802	-	down
metabolism	CG5124	adipose	up
metabolism	CG5261	-	down
metabolism	CG5320	glutamate dehydrogenase	up
metabolism	CG5724	-	up
metabolism	CG5756	-	up
metabolism	CG5809	CaBP1	down
metabolism	CG6105	ATP synthase	down
metabolism	CG6284	sirt6	down
metabolism	CG6472	-	down
metabolism	CG7171	urate oxidase	down
metabolism	CG8417	-	down
metabolism	CG8630	-	down
metabolism	CG8834	-	down
metabolism	CG8956	adenosylhomocysteinase 89E	down
metabolism	CG9122	tryptophan hydroxylase	down
metabolism	CG9307	cht5	down
metabolism	CG9331	-	down
metabolism	CG9360	-	up
metabolism	CG9470	metallothionein A	down
metabolism	CG9541	-	down
metabolism	CG9589	-	down
metabolism	CG9747	-	up
metabolism	CG9858	cricklet	up
metabolism	CG9961	-	down
metabolism	CG10072	sugarless	down
metabolism	CG10094	cyp313a2	down
metabolism	CG10391	cyp310a1	down
metabolism	CG10428	-	down
metabolism	CG10659	-	down
metabolism	CG11015	-	down
metabolism	CG11661	neural conserved at 73EF	down
metabolism	CG11821	Cyp12a5	down
metabolism	CG12002	peroxidasin	down
metabolism	CG12171	-	down
metabolism	CG12229	-	down
metabolism	CG12311	protein O-mannosyltransferase 2	down
metabolism	CG12400	NADH dehydrogenase (ubiquinone) B14.5 B subunit	down
metabolism	CG14615	-	up
metabolism	CG15400	glucose-6-phosphatase	down
metabolism	CG16747	ornithine decarboxylase antizyme	down
metabolism	CG16848	-	down
metabolism	CG17147	-	up
metabolism	CG17522	glutathione S transferase E10	down
metabolism	CG17753	copper chaperone for superoxide dismutase	up
metabolism	CG30097	malic enzyme like-2	up
metabolism	CG30437	laccase 2	down
metabolism	CG32284	-	down
metabolism	CG32557	-	up
metabolism	CG33288	-	up
metabolism	CG33331	-	up
metabolism	CG3896	NADPH oxidase	down
metabolism	CG40050	neverland	down
signaling	CG1506	Ac3	up
signaling	CG1609	Gcn2	up
signaling	CG1637	-	up
signaling	CG1906	alphabet	up
signaling	CG2995	G9a	down
signaling	CG3573	oculocerebrorenal syndrome of Lowe ortholog (H. sapiens)	up
signaling	CG3869	mitochondrial assembly regulatory factor	down
signaling	CG3973	pickled eggs	down
signaling	CG4148	weckle	down
signaling	CG4313	-	down
signaling	CG4535	FK506-binding protein FKBP59	down
signaling	CG4591	tetraspanin 86D	down
signaling	CG4697	COP9 signalosome subunit 1a	down
signaling	CG4720	protein kinase at 92B	down
signaling	CG4910	cardioacceleratory peptide	down
signaling	CG5192	rhodopsin 6	down
signaling	CG5475	p38a MAP kinase	down
signaling	CG5522	-	up
signaling	CG5656	-	down
signaling	CG5851	sds22	up
signaling	CG6238	slingshot	down
signaling	CG6742	centaurin beta 1A	down
signaling	CG6989	octbeta2R	down
signaling	CG8318	neurofibromin 1	up
signaling	CG8707	-	down
signaling	CG8866	-	down
signaling	CG8874	FER ortholog (H. sapiens)	down
signaling	CG9488	discoidin domain receptor	up
signaling	CG9695	disabled	down
signaling	CG9696	domino	down
signaling	CG9856	protein tyrosine phosphatase-ERK/Enhancer of Ras1	up
signaling	CG10628	-	down
signaling	CG10975	protein tyrosine phosphatase 69D	down
signaling	CG11426	-	up
signaling	CG11893	-	down
signaling	CG12139	megalin	down
signaling	CG12244	licorne	up
signaling	CG12820	diacyl glycerol kinase	down
signaling	CG13398	-	down
signaling	CG13758	pigment-dispersing factor receptor	down
signaling	CG15113	serotonin receptor 1B	down
signaling	CG15699	stretchin-Mlck	down
signaling	CG15744	-	up
signaling	CG16902	hr4	down
signaling	CG17520	casein kinase II alpha subunit	down
signaling	CG17766	rabconnectin-3B	down
signaling	CG18039	glutamate receptor IID	down
signaling	CG18554	octbeta3R	down
signaling	CG30186	gustatory receptor 59c	down
signaling	CG32580	mucin 14A	down
signaling	CG32843	diuretic hormone 31 receptor 1	down
signaling	CG33351	chemosensory protein B 42b	down
signaling	CG33478	odorant receptor 46a	down
proteolysis	CG1964	kuzbanian-like	down
proteolysis	CG2071	serine protease 6	down
proteolysis	CG2145	-	down
proteolysis	CG2493	-	down
proteolysis	CG3953	invadolysin	up
proteolysis	CG3991	tripeptidyl-peptidase II	down
proteolysis	CG4166	non-stop	up
proteolysis	CG4271	-	down
proteolysis	CG5266	proteasome 25kD subunit	down
proteolysis	CG6067	-	up
proteolysis	CG7631	-	down
proteolysis	CG8181	notopleural	down
proteolysis	CG9454	serpin 42Db	down
proteolysis	CG9673	-	down
proteolysis	CG10477	-	down
proteolysis	CG10484	regulatory particle non-ATPase 3	down
proteolysis	CG10523	parkin	up
proteolysis	CG10583	separase	up
proteolysis	CG10586	seminase	down
proteolysis	CG10679	nedd8	down
proteolysis	CG11865	-	down
proteolysis	CG13095	beta-site APP-cleaving enzyme	up
proteolysis	CG14760	-	down
proteolysis	CG16713	-	down
proteolysis	CG16749	-	down
proteolysis	CG17739	-	down
proteolysis	CG30028	gammaTrypsin	down
proteolysis	CG31343	-	down
proteolysis	CG31766	ance-3	up
solute transport	CG1819	-	down
solute transport	CG3994	zinc transporter 35C	down
solute transport	CG5327	-	down
solute transport	CG5842	nanchung	down
solute transport	CG6214	multidrug-resistance like protein 1	down
solute transport	CG6404	-	down
solute transport	CG7458	-	up
solute transport	CG7912	-	down
solute transport	CG8210	vacuolar H+ ATPase 14kD subunit 1	down
solute transport	CG8380	dopamine transporter	up
solute transport	CG8681	clumsy	down
solute transport	CG8932	-	down
solute transport	CG9281	-	down
solute transport	CG12061	-	down
solute transport	CG12899	-	down
solute transport	CG13120	pickpocket 18	down
solute transport	CG14214	sec61gamma	down
solute transport	CG16727	-	up
solute transport	CG16793	brivido-2	down
solute transport	CG17167	-	up
solute transport	CG17285	fat body protein 1	up
solute transport	CG18281	-	down
solute transport	CG32654	sec16	up
solute transport	CG32921	-	down
protein biosynthesis	CG2790	-	down
protein biosynthesis	CG2986	ribosomal protein S21	up
protein biosynthesis	CG2998	ribosomal protein S28b	down
protein biosynthesis	CG3186	eIF-5A	down
protein biosynthesis	CG4542	xiantuan	down
protein biosynthesis	CG5277	intronic Protein 259	down
protein biosynthesis	CG5317	ribosomal protein L7-like	up
protein biosynthesis	CG5554	-	down
protein biosynthesis	CG6090	ribosomal protein L34a	down
protein biosynthesis	CG6207	glcAT-P	down
protein biosynthesis	CG6603	hsc70Cb	up
protein biosynthesis	CG6697	-	down
protein biosynthesis	CG7130	-	down
protein biosynthesis	CG7338	-	down
protein biosynthesis	CG8448	mrj	down
protein biosynthesis	CG8937	heat shock protein cognate 1	down
protein biosynthesis	CG11271	ribosomal protein S12	down
protein biosynthesis	CG11606	RNaseP protein p30	up
protein biosynthesis	CG16716	-	down
protein biosynthesis	CG31373	-	down
protein biosynthesis	CG33002	mitochondrial ribosomal protein L27	down
cytoskeletal interaction	CG1193	katanin p60-like 1	up
cytoskeletal interaction	CG1520	WASp	down
cytoskeletal interaction	CG1825	microtubule-associated protein 60	down
cytoskeletal interaction	CG3265	eb1	down
cytoskeletal interaction	CG3403	-	down
cytoskeletal interaction	CG4931	specifically Rac1-associated protein 1	up
cytoskeletal interaction	CG6053	-	down
cytoskeletal interaction	CG7152	syntrophin-like 1	down
cytoskeletal interaction	CG7507	dynein heavy chain 64C	down
cytoskeletal interaction	CG7749	kugelei	down
cytoskeletal interaction	CG7794	-	up
cytoskeletal interaction	CG8258	-	up
cytoskeletal interaction	CG9476	alpha-Tubulin at 85E	down
cytoskeletal interaction	CG12288	-	down
cytoskeletal interaction	CG13809	osm-1	down
cytoskeletal interaction	CG14426	nullo	down
cytoskeletal interaction	CG18251	muscle-specific protein 300	down
cytoskeletal interaction	CG30084	Z band alternatively spliced PDZ-motif protein 52	down
cytoskeletal interaction	CG31907	-	up
cytoskeletal interaction	CG33171	multiplexin	down
cell cycle	CG3945	rad9	down
cell cycle	CG4336	roughex	down
cell cycle	CG4699	non-specific lethal 1	down
cell cycle	CG7081	peroxin 2	down
cell cycle	CG9096	cyclin D	down
cell cycle	CG10498	cdc2c	down
cell cycle	CG10712	Chromator	up
cell cycle	CG10811	eukaryotic translation initiation factor 4G	down
cell cycle	CG11207	fascetto	down
cell cycle	CG11525	cyclin G	down
cell cycle	CG13142	non-SMC element 4	up
cell cycle	CG14685	chromosome associated protein H2	up
cell cycle	CG15010	archipelago	down
cell cycle	CG17054	chromosome associated protein G	up
cell cycle	CG17295	reduction in Cnn dots 4	down
vesicle transport	CG1472	sec24	down
vesicle transport	CG3948	coat Protein (coatomer) ζ	up
vesicle transport	CG5526	dynein heavy chain at 36C	up
vesicle transport	CG5627	rab3 GDP-GTP exchange factor	up
vesicle transport	CG8828	dim gamma-tubulin 5	down
vesicle transport	CG9113	adaptor protein complex 1, γ subunit	down
vesicle transport	CG9575	Rab35	up
vesicle transport	CG9807	rab GTPase 9Db	up
vesicle transport	CG11652	-	up
vesicle transport	CG12210	synaptobrevin	down
vesicle transport	CG15811	Ras opposite	down
vesicle transport	CG16837	-	down
vesicle transport	CG18112	vacuolar protein sorting 16B	down
vesicle transport	CG33104	eclair	down
vesicle transport	CG40494	rho GTPase activating protein at 1A	up
cell-cell interaction	CG3665	fasciclin 2	down
cell-cell interaction	CG9050	palisade	down
cell-cell interaction	CG11807	-	down
cell-cell interaction	CG16857	borderless	up
cell-cell interaction	CG40006	-	down
assorted other	CG1161	-	down
assorted other	CG1172	-	down
assorted other	CG1435	sarcoplasmic calcium-binding protein	down
assorted other	CG1742	microsomal glutathione S-transferase-like	down
assorted other	CG1844	selenoprotein G	down
assorted other	CG1935	JTBR	up
assorted other	CG2233	-	down
assorted other	CG2310	-	up
assorted other	CG2341	ccp84Ad	up
assorted other	CG2839	-	down
assorted other	CG3035	carmine	down
assorted other	CG3223	-	up
assorted other	CG3423	stromalin	down
assorted other	CG3592	-	up
assorted other	CG4015	-	down
assorted other	CG4069	-	up
assorted other	CG4098	-	up
assorted other	CG4122	silver	down
assorted other	CG4584	deoxyuridine triphosphatase	down
assorted other	CG4686	-	down
assorted other	CG4781	-	down
assorted other	CG4867	-	up
assorted other	CG5018	bc10	up
assorted other	CG5174	-	up
assorted other	CG5381	-	down
assorted other	CG5399	-	down
assorted other	CG5430	antennal protein 5	up
assorted other	CG5469	GDI interacting protein 3	down
assorted other	CG5484	-	up
assorted other	CG5489	autophagy-related 7	up
assorted other	CG5504	lethal (2) tumorous imaginal discs	up
assorted other	CG5539	-	up
assorted other	CG6014	regeneration	down
assorted other	CG6040	-	up
assorted other	CG6138	-	up
assorted other	CG6234	dpp target gene	down
assorted other	CG6746	-	down
assorted other	CG6805	-	down
assorted other	CG6923	-	down
assorted other	CG7161	oseg1	down
assorted other	CG7201	-	down
assorted other	CG7245	eyes shut	down
assorted other	CG7582	-	down
assorted other	CG7604	ecdysone-induced gene 71Ee	up
assorted other	CG7607	-	down
assorted other	CG7629	attacin-D	down
assorted other	CG7632	-	down
assorted other	CG7713	-	down
assorted other	CG7730	-	down
assorted other	CG7988	-	up
assorted other	CG7991	-	down
assorted other	CG8198	lethal (1) G0136	down
assorted other	CG8200	flotillin	down
assorted other	CG8226	translocase of outer membrane 7	down
assorted other	CG8317	-	up
assorted other	CG8326	-	up
assorted other	CG8369	-	down
assorted other	CG8582	sh3beta	down
assorted other	CG8638	cuticular protein 65Eb	down
assorted other	CG8701	-	down
assorted other	CG8765	-	down
assorted other	CG8861	-	down
assorted other	CG8892	-	down
assorted other	CG8959	-	down
assorted other	CG8974	-	down
assorted other	CG9040	-	down
assorted other	CG9093	cetraspanin 26A	down
assorted other	CG9127	adenosine 2	down
assorted other	CG9131	slowmo	up
assorted other	CG9345	adenosine deaminase-related growth factor C	down
assorted other	CG9380	-	up
assorted other	CG9425	-	up
assorted other	CG9434	frost	down
assorted other	CG9715	-	down
assorted other	CG9759	-	down
assorted other	CG9882	arginine methyltransferase 7	down
assorted other	CG10200	-	down
assorted other	CG10349	-	up
assorted other	CG10752	-	down
assorted other	CG10812	drosomycin-5	down
assorted other	CG10912	-	down
assorted other	CG11079	-	up
assorted other	CG11105	-	down
assorted other	CG11137	-	down
assorted other	CG11206	liprin-γ	up
assorted other	CG11279	-	down
assorted other	CG11400	-	up
assorted other	CG11585	-	down
assorted other	CG11666	-	down
assorted other	CG11699	-	up
assorted other	CG11986	-	down
assorted other	CG12017	-	down
assorted other	CG12057	-	down
assorted other	CG12126	-	down
assorted other	CG12143	tetraspanin 42Ej	down
assorted other	CG12384	-	down
assorted other	CG12420	-	down
assorted other	CG12780	-	down
assorted other	CG12817	-	down
assorted other	CG12861	-	down
assorted other	CG12862	-	up
assorted other	CG12970	-	up
assorted other	CG13085	-	down
assorted other	CG13365	-	down
assorted other	CG13587	-	down
assorted other	CG13663	-	up
assorted other	CG13723	-	up
assorted other	CG13869	-	down
assorted other	CG14102	-	up
assorted other	CG14115	-	up
assorted other	CG14122	SET and MYND domain protein 4	down
assorted other	CG14237	-	down
assorted other	CG14243	tweedleD	up
assorted other	CG14244	-	up
assorted other	CG14252	-	up
assorted other	CG14323	-	down
assorted other	CG14490	-	down
assorted other	CG14616	lethal (1) G0196	up
assorted other	CG14752	-	down
assorted other	CG14756	-	up
assorted other	CG14872	-	down
assorted other	CG14841	-	up
assorted other	CG14904	sarcoplasmic calcium-binding protein 2	down
assorted other	CG14982	-	down
assorted other	CG15005	-	up
assorted other	CG15033	chemosensory protein A 7a	down
assorted other	CG15061	-	up
assorted other	CG15067	-	down
assorted other	CG15127	-	up
assorted other	CG15200	-	down
assorted other	CG15226	-	up
assorted other	CG15280	-	down
assorted other	CG15282	-	down
assorted other	CG15286	-	down
assorted other	CG15306	-	down
assorted other	CG15308	-	down
assorted other	CG15354	-	down
assorted other	CG15356	-	up
assorted other	CG15370	-	down
assorted other	CG15446	-	down
assorted other	CG15785	-	down
assorted other	CG15772	-	up
assorted other	CG15880	-	up
assorted other	CG15881	-	down
assorted other	CG15919	-	down
assorted other	CG16717	-	down
assorted other	CG16753	-	down
assorted other	CG16812	-	down
assorted other	CG16817	-	down
assorted other	CG17108	-	down
assorted other	CG17470	-	down
assorted other	CG17732	-	down
assorted other	CG17738	-	down
assorted other	CG17742	-	down
assorted other	CG17820	female-specific independent of transformer	down
assorted other	CG17906	-	down
assorted other	CG18103	piezo	down
assorted other	CG18107	-	down
assorted other	CG18108	immune induced molecule 1	down
assorted other	CG18212	aluminum tubes	down
assorted other	CG18356	-	up
assorted other	CG18437	-	down
assorted other	CG18561	-	down
assorted other	CG18777	cuticular protein 65Ax2	down
assorted other	CG30008	-	up
assorted other	CG30029	-	down
assorted other	CG30121	-	down
assorted other	CG30196	-	down
assorted other	CG30352	-	up
assorted other	CG30383	-	down
assorted other	CG30385	-	up
assorted other	CG30415	-	down
assorted other	CG30457	-	down
assorted other	CG30460	-	down
assorted other	CG30076	-	up
assorted other	CG31386	-	up
assorted other	CG31415	-	down
assorted other	CG31509	turandot A	down
assorted other	CG31633	-	up
assorted other	CG31691	turandot F	down
assorted other	CG31745	-	up
assorted other	CG31883	-	up
assorted other	CG31898	-	up
assorted other	CG31934	-	up
assorted other	CG32041	heat shock gene 67Bb	up
assorted other	CG32151	-	down
assorted other	CG32335	-	up
assorted other	CG32429	-	down
assorted other	CG32563	-	up
assorted other	CG32696	-	down
assorted other	CG32700	-	down
assorted other	CG32715	-	down
assorted other	CR32895	snoRNA:U29:54Ed	down
assorted other	CG33115	nimrod B4	down
assorted other	CG33146	multiple C2 domain and transmembrane region protein	up
assorted other	CG33193	salvador	down
assorted other	CG33220	-	down
assorted other	CG33280	-	down
assorted other	CR33363	5SrRNA-Psi:CR33363	down
assorted other	CG34010	-	down
assorted other	CG40053	-	down
assorted other	CG40085	-	down
assorted other	CG40128	-	down
assorted other	CG40270	-	down
assorted other	CG40298	-	up
assorted other	CG40370	-	up
assorted other	CR40459	-	down
assorted other	CG40473	-	up
assorted other	CG41120	-	down
assorted other	CG42571	-	down
assorted other	CG42678	-	down
assorted other	CR43044	mir-100 stem loop	down
